# Supplementary material for: Locational Determinants of Emissions from Pollution-Intensive Firms in Urban Areas
Source: PLoS One. 2015 Apr 30;10(4):e0125348. doi: 10.1371/journal.pone.0125348 (PMC4416044; doi:10.1371/journal.pone.0125348)
Supplement: S1 Table — (XLSX) [file pone.0125348.s001.xlsx]

## Sheet: sheet1
S1 Table Geographic coordination of the pollution-intensive firms
x	y
119.322	30.5806
119.34	30.5967
119.342	30.5194
119.354	30.4606
119.374	30.4497
119.375	30.4642
119.38	30.5731
119.382	30.6636
119.389	30.6031
119.389	30.4586
119.389	30.4992
119.391	30.4392
119.393	30.575
119.401	30.6286
119.402	30.5453
119.404	30.6094
119.409	30.5578
119.411	30.4986
119.421	30.4906
119.431	30.56
119.439	30.6053
119.44	30.5028
119.477	30.5122
119.48	30.7017
119.488	30.5292
119.49	30.5456
119.491	30.4925
119.492	30.73
119.493	30.6811
119.494	30.5578
119.499	30.5178
119.505	30.6397
119.513	30.5986
119.515	30.5067
119.516	30.5706
119.52	30.7619
119.521	30.6347
119.532	30.6864
119.537	30.5533
119.539	30.7706
119.539	30.6628
119.54	30.775
119.546	30.7194
119.548	30.5903
119.549	30.7386
119.55	30.68
119.55	30.5869
119.55	30.5875
119.551	30.5922
119.552	30.5953
119.552	30.7814
119.552	30.5853
119.553	30.6361
119.555	30.5953
119.558	30.5344
119.559	30.6553
119.562	30.5447
119.565	30.4931
119.567	30.51
119.569	30.5228
119.571	30.5958
119.574	30.7044
119.574	30.7928
119.576	30.5492
119.583	30.7189
119.583	30.5575
119.589	30.7414
119.593	30.6211
119.597	30.6736
119.598	30.5253
119.601	30.9592
119.601	30.6422
119.601	30.6336
119.603	30.6608
119.606	30.5219
119.606	30.8358
119.607	30.5911
119.607	30.7933
119.609	30.7725
119.613	30.5231
119.617	30.8342
119.619	30.7694
119.62	30.8342
119.621	30.5161
119.623	30.6944
119.624	30.6347
119.628	30.825
119.629	30.8108
119.632	30.8047
119.634	30.7758
119.634	30.9197
119.634	30.5292
119.635	30.9906
119.636	30.7689
119.636	30.5528
119.64	31.0842
119.644	30.6378
119.644	30.6033
119.647	30.8258
119.647	30.8944
119.648	30.5775
119.654	30.9233
119.657	31.0461
119.659	30.7231
119.661	31.1236
119.661	30.4719
119.661	30.6322
119.661	30.6025
119.662	30.7547
119.663	30.6383
119.665	30.6925
119.666	30.5281
119.666	30.5636
119.671	31.1489
119.672	30.51
119.672	30.5203
119.672	30.6867
119.676	30.4744
119.677	30.4564
119.677	30.4608
119.677	30.6242
119.679	31.1078
119.682	30.8294
119.683	30.5436
119.684	30.6447
119.684	30.7047
119.686	30.7183
119.687	31.0753
119.689	31.0425
119.69	30.4497
119.692	30.6506
119.694	30.635
119.694	30.6275
119.694	30.7625
119.695	31.1378
119.697	30.7547
119.706	30.7267
119.711	30.8294
119.716	30.7572
119.725	30.9119
119.727	30.7333
119.729	30.9897
119.729	30.8139
119.732	31.0878
119.734	31.1456
119.741	31.1292
119.741	30.6028
119.743	30.8572
119.743	30.9447
119.746	30.8997
119.75	30.6839
119.751	30.8756
119.752	30.8214
119.752	30.8094
119.753	30.8197
119.754	31.1122
119.754	31.1144
119.754	30.9553
119.755	30.8061
119.756	30.8094
119.756	30.8467
119.758	30.8092
119.759	30.8122
119.76	31.085
119.763	30.7822
119.763	30.65
119.763	30.7603
119.763	31.16
119.768	30.7906
119.768	30.5797
119.774	30.7547
119.776	30.7831
119.777	30.7922
119.778	30.8369
119.779	30.9392
119.779	30.7811
119.779	31.0761
119.782	30.6675
119.783	30.6061
119.79	30.9639
119.79	30.7858
119.791	30.7594
119.794	31.0025
119.796	31.0442
119.797	30.7122
119.797	30.6636
119.798	30.7322
119.799	30.7175
119.803	30.6181
119.805	30.9783
119.806	30.6814
119.806	30.8342
119.808	30.5347
119.81	30.9503
119.817	30.5772
119.822	30.805
119.824	30.6139
119.828	30.7069
119.828	31.0739
119.833	30.7353
119.836	30.6306
119.836	31.0503
119.838	30.5467
119.838	30.88
119.84	30.8464
119.841	30.7306
119.841	31.0097
119.846	30.8828
119.846	30.9989
119.849	30.7247
119.85	30.6172
119.85	30.8797
119.851	30.915
119.853	31.0219
119.854	30.9747
119.856	30.9025
119.856	30.9389
119.86	31.1022
119.86	30.67
119.861	30.8217
119.862	30.6375
119.863	31.1231
119.864	30.7117
119.866	30.8436
119.866	30.7289
119.866	30.8719
119.871	30.5542
119.871	30.6306
119.871	30.9628
119.873	31.0411
119.876	30.7331
119.877	30.91
119.877	30.8906
119.879	30.7672
119.881	30.9756
119.882	30.9283
119.885	30.5989
119.886	30.5722
119.886	31.0942
119.886	30.9947
119.888	30.8267
119.889	30.8436
119.894	30.6144
119.895	31.0067
119.896	31.1111
119.896	30.8628
119.897	30.9856
119.897	30.9522
119.899	30.8294
119.901	30.8806
119.903	30.9186
119.905	31.0842
119.905	30.9953
119.906	31.1611
119.906	31.12
119.909	30.8261
119.912	31.0692
119.913	30.9839
119.913	30.68
119.913	30.71
119.914	30.8608
119.915	31.0511
119.916	31.1061
119.919	31.0311
119.92	31.0942
119.922	31.0178
119.924	30.5911
119.924	31.0958
119.924	31.1383
119.925	31.1172
119.925	30.8969
119.926	30.9153
119.927	30.8183
119.927	30.9653
119.931	30.8822
119.933	31.0075
119.934	30.9983
119.936	30.5422
119.937	31.1031
119.938	30.8675
119.939	31.0881
119.939	30.9369
119.941	30.8256
119.942	30.5422
119.944	31.0681
119.944	30.9292
119.946	30.4636
119.946	30.9217
119.948	30.9683
119.949	30.9964
119.95	31.045
119.95	30.9817
119.95	30.5339
119.95	30.7006
119.951	30.885
119.953	30.4931
119.954	30.5947
119.954	30.5903
119.956	30.5994
119.956	31.0761
119.958	30.865
119.96	30.5419
119.96	30.81
119.962	30.9831
119.963	30.67
119.964	30.5736
119.965	30.5489
119.966	30.935
119.97	30.76
119.97	30.74
119.97	30.82
119.971	30.5586
119.972	30.8731
119.974	30.9664
119.975	30.8833
119.979	31.0453
119.98	30.9911
119.98	30.9744
119.98	30.76
119.983	30.9867
119.984	30.5389
119.985	30.9528
119.985	31.0281
119.988	30.8919
119.989	30.9161
119.991	30.8753
119.992	30.9783
119.993	30.8753
119.996	30.9914
120	30.85
120.001	31.0006
120.002	30.8975
120.003	30.5419
120.007	30.5694
120.009	30.9775
120.01	30.8
120.011	30.8731
120.018	30.8983
120.019	30.9656
120.019	30.8947
120.021	30.9142
120.023	30.9042
120.03	30.545
120.031	30.8983
120.031	30.965
120.034	30.73
120.034	30.8253
120.036	30.8442
120.037	30.9886
120.038	30.8967
120.041	30.8033
120.047	30.6019
120.05	30.4847
120.051	30.8644
120.051	30.8997
120.052	30.8878
120.052	30.8711
120.054	30.8431
120.056	30.5486
120.059	30.9678
120.062	30.5867
120.063	30.8733
120.063	30.88
120.067	30.5336
120.068	30.8286
120.07	30.8611
120.071	30.9158
120.072	30.6125
120.074	30.8783
120.074	30.64
120.075	30.6389
120.076	30.8858
120.077	30.8294
120.079	30.8581
120.081	30.6444
120.081	30.8806
120.081	30.55
120.082	30.8706
120.083	30.9436
120.084	30.885
120.086	30.5528
120.086	30.5556
120.087	30.5403
120.088	30.9008
120.088	30.9011
120.089	30.5472
120.089	30.5125
120.091	30.9069
120.092	30.6406
120.095	30.8883
120.096	30.5514
120.097	30.9517
120.098	30.9192
120.099	30.5653
120.1	30.78
120.1	30.75
120.1	30.71
120.101	30.9481
120.101	30.9194
120.101	30.71
120.101	30.71
120.103	30.71
120.103	30.9283
120.107	30.9419
120.108	30.9194
120.108	30.6056
120.11	30.5133
120.11	30.74
120.11	30.89
120.11	30.68
120.11	30.75
120.119	30.6319
120.119	30.4903
120.119	30.9275
120.12	30.88
120.12	30.89
120.12	30.75
120.121	30.9394
120.129	30.5569
120.13	30.89
120.13	30.6472
120.13	30.7
120.134	30.66
120.134	30.63
120.134	30.7008
120.134	30.64
120.134	30.7006
120.134	30.66
120.134	30.64
120.135	30.625
120.135	30.66
120.136	30.5125
120.136	30.5097
120.138	30.5292
120.14	30.89
120.14	30.78
120.14	30.76
120.14	30.73
120.14	30.72
120.141	30.9361
120.141	30.8803
120.144	30.6056
120.147	30.4778
120.149	30.525
120.149	30.5514
120.149	30.5861
120.15	30.75
120.15	30.77
120.15	30.92
120.15	30.6583
120.15	30.79
120.15	30.9
120.15	30.8
120.15	30.84
120.15	30.7008
120.15	30.7006
120.151	30.7003
120.151	30.5278
120.153	30.5125
120.153	30.4792
120.153	30.5097
120.158	30.6222
120.16	30.77
120.16	30.93
120.16	30.88
120.16	30.72
120.16	30.7033
120.167	30.5542
120.167	30.68
120.167	30.62
120.167	30.63
120.167	30.62
120.169	30.68
120.17	30.79
120.17	30.71
120.17	30.7
120.178	30.6583
120.179	30.5556
120.18	30.75
120.18	30.7
120.18	30.74
120.18	30.72
120.18	30.71
120.181	30.6539
120.181	30.5139
120.182	30.6444
120.184	30.6672
120.184	30.68
120.184	30.66
120.184	30.68
120.188	30.6194
120.189	30.5953
120.19	30.77
120.19	30.79
120.19	30.69
120.19	30.5208
120.192	30.6431
120.196	30.5356
120.2	30.7533
120.2	30.92
120.2	30.77
120.2	30.75
120.2	30.72
120.201	30.6689
120.207	30.79
120.208	30.5222
120.21	30.72
120.21	30.9
120.213	30.5347
120.213	30.5181
120.213	30.6181
120.213	30.8
120.216	30.5875
120.22	30.7533
120.22	30.91
120.22	30.71
120.22	30.76
120.221	30.6417
120.225	30.5864
120.225	30.5986
120.226	30.5967
120.23	30.8
120.23	30.81
120.23	30.87
120.23	30.83
120.23	30.5681
120.231	30.6236
120.24	30.77
120.24	30.88
120.24	30.81
120.24	30.83
120.24	30.79
120.24	30.78
120.24	30.87
120.24	30.85
120.24	30.91
120.24	30.9
120.24	30.89
120.24	30.75
120.24	30.5472
120.242	30.5375
120.246	30.5264
120.25	30.75
120.25	30.67
120.25	30.76
120.25	30.71
120.25	30.84
120.25	30.92
120.25	30.7
120.252	30.5167
120.252	30.5347
120.257	30.5222
120.257	30.6181
120.258	30.5972
120.259	30.5897
120.259	30.6331
120.26	30.67
120.26	30.725
120.26	30.86
120.26	30.7881
120.26	30.705
120.26	30.66
120.26	30.65
120.263	30.5444
120.263	30.5156
120.267	30.6006
120.267	30.6003
120.27	30.67
120.27	30.725
120.27	30.75
120.27	30.85
120.27	30.92
120.27	30.84
120.27	30.86
120.27	30.83
120.271	30.5694
120.272	30.6181
120.274	30.5444
120.274	30.5236
120.274	30.5958
120.277	30.7881
120.279	30.7569
120.279	30.6506
120.28	30.78
120.28	30.82
120.28	30.6819
120.28	30.83
120.28	30.86
120.28	30.85
120.28	30.8333
120.28	30.71
120.28	30.8
120.283	30.6172
120.285	30.5931
120.287	30.5639
120.287	30.5472
120.289	30.7369
120.29	30.695
120.29	30.86
120.29	30.7989
120.29	30.82
120.292	30.6172
120.292	30.6139
120.294	30.5764
120.296	30.6272
120.298	30.7539
120.3	30.7069
120.3	30.85
120.3	30.9
120.303	30.6222
120.31	30.6981
120.31	30.9
120.31	30.7419
120.311	30.6236
120.312	30.7589
120.313	30.9
120.313	30.86
120.315	30.7969
120.316	30.6831
120.317	30.7731
120.32	30.6981
120.32	30.86
120.321	30.6328
120.325	30.665
120.327	30.7419
120.328	30.845
120.328	30.8111
120.33	30.6981
120.332	30.675
120.333	30.715
120.333	30.7533
120.337	30.66
120.338	30.7889
120.34	30.66
120.34	30.88
120.34	30.91
120.34	30.85
120.34	30.69
120.341	30.7281
120.342	30.7469
120.344	30.69
120.348	30.7669
120.348	30.7
120.35	30.74
120.35	30.75
120.35	30.9
120.35	30.72
120.35	30.67
120.35	30.94
120.35	30.71
120.35	30.79
120.351	30.8239
120.353	30.6839
120.359	30.7939
120.36	30.84
120.36	30.73
120.36	30.85
120.36	30.76
120.36	30.94
120.36	30.8344
120.36	30.66
120.362	30.7731
120.363	30.7581
120.37	30.86
120.37	30.72
120.37	30.87
120.37	30.67
120.37	30.79
120.38	30.81
120.38	30.85
120.39	30.69
120.39	30.87
120.39	30.85
120.39	30.73
120.39	30.71
120.39	30.77
120.39	30.76
120.39	30.8694
120.39	30.7067
120.4	30.7
120.4	30.69
120.4	30.77
120.41	30.86
120.41	30.75
120.41	30.73
120.41	30.84
120.41	30.87
120.41	30.7
120.417	30.76
120.42	30.88
120.42	30.9
120.42	30.71
120.42	30.81
120.42	30.78
120.42	30.76
120.42	30.87
120.42	30.89
120.42	30.84
120.42	30.82
120.42	30.92
120.423	30.8789
120.423	30.76
120.425	30.8869
120.427	30.8806
120.43	30.79
120.43	30.83
120.43	30.7
120.43	30.8333
120.43	30.78
120.43	30.87
120.43	30.77
120.44	30.76
120.44	30.79
120.44	30.7928
120.45	30.73
120.46	30.76
120.46	30.78
